# Supplementary material for: Human and farm influences on dairy cows´ responsiveness towards humans – a cross-sectional study
Source: PLoS One. 2018 Dec 31;13(12):e0209817. doi: 10.1371/journal.pone.0209817 (PMC6312231; doi:10.1371/journal.pone.0209817)
Supplement: S1 Code Sheet — (XLSX) [file pone.0209817.s001.xlsx]

## Sheet: Blatt1
Name	Explanation	Coding
ADmedian	median of cows´ avoidance distances (farm level)
ADtouch	percentage of cows that allowed touching in the avoidance distance test (at farm level)
AD100	percentage of cows that avoided the approaching human at 100 cm minimum (at farm level)
TTIhigh	percentage of fearful cows that scored > 2 in the test of tolerance to tactile interaction (at farm level)
RBhigh	percentage of fearful cows that scored > 2 in the test of release behaviour (at farm level)
QBAmedian	median of Qualitative Behaviour Assessment scores of the first principal component (at farm level)
ProdMethod_cat2	production method of the farm (conventional/organic)	1 = conventional, 2 = organic
HerdSize	number of dairy cows on the farm
DMY	average daily milk yield (kg)
HornID_cat2	horn status of the herd	1 = more than 85% horned cows, 2 = less than 15% horned cows
dehorned_perc	percentage of dehorned cows (excluding genetically hornless cows)
CowFP_cat3	cow : feeding place ratio	1 = subobtimal, 2 = appropriate, 3 = generous
FG_cat2	feeding gate type	1 = diagonal self-locking, 2 = palisade self-locking
CTfreq_cat4	frequency of claw trimming	1 = if needed, 2 = once a year, 3 = twice a year, 4 = more than twice a year
FeedFix_cat2	routine fixation of cows in the feeding gate for feeding	1 = yes, 2 = no
RoughageProv_cat2	roughage provision	1 = only by maschine, 2 = (also) manually
ConcentrateProv_cat2	concentrate provision in the barn	1 = only by maschine and/or concentrate feeder, 2 = (also) manually
SelecDocil_cat2	selection of cows for docility	1 = yes, 2 = no
MlkSys_cat3	milking system	1 = automatic milking system, 2 = fishbone parlour, 3 = tandem parlour
HeifHabHuman_cat2	aktive habituation of heifers to humans	1 = yes, 2 = no
StaffNo	number of stockpersons (incl. managers, employees, trainees)
Cows_stockperson	number of cows per stockperson
StaffChange_cat3	staff changes	1 = no change within the last year, 2 = less than once a year, 3 = more than once a year
ConCow_total	total contact time of stockpersons with dairy cows (min/d), on foot, including milking
ConCow	contact time of stockpersons per cow (min/d), on food, including milking
ConCalves_total	total contact time of stockpersons with calves (min/d), on foot, including feeding
VolConCows	percentages calculated based on weekly frequencies of different voluntary interactions with lactating cows beyond routine work
VolConDryCows	percentages calculated based on weekly frequencies of different voluntary interactions with dry cows beyond routine work
VolConCalves	percentages calculated based on weekly frequencies of different voluntary interactions with calves beyond routine work
ControlFreq_barn_cat3	frequency of control rounds in the barn	1 = maximum every couple of days, 2 = daily, 3 = several times daily
IdentCows_cat2	identification of all individual cows by the stockperson	1 = yes, 2 = no
moveFORCEmean	weighted averages of agreement on forcing, punishing behaviour when moving cows (e.g. use of stick, cows must not pause)
moveMILDmean	weighted averages of agreement on patience when moving the cows (use of voice and hand)
milkFORCEmean	weighted averages of agreement on punishment when a cow kicks during milking (e.g. shouting)
milkPOSmean	weighted averages of agreement on talking calmly when a cow kicks during milking
generalPOSmean	weighted averages of agreement on importance of positive human-animal contact (e.g. speaking to cows in the barn, stroking)
generalCONTROLmean	weighted averages of agreement on importance of contact to monitor cows (e.g. controls in the barn, observing cows)
contactVOLmean	weighted averages of voluntary and tactile contact to cows is perceived as pleasant (e.g. stroking, tactile contact during milking)
contactNEEDmean	weighted averages of necessary contact to cows is perceived as pleasant (e.g. treatment of ill cows, assistance at calving)
