# Supplementary material for: Human and farm influences on dairy cows´ responsiveness towards humans – a cross-sectional study
Source: PLoS One. 2018 Dec 31;13(12):e0209817. doi: 10.1371/journal.pone.0209817 (PMC6312231; doi:10.1371/journal.pone.0209817)
Supplement: S1 Table — (XLSX) [file pone.0209817.s002.xlsx]

## Sheet: Spearman rank correlations
		HerdSize	dehorned_perc	Cows_stockperson	ConCow	VolConCows	VolConDryCows	VolConCalves	moveFORCE	moveMILD	milkFORCE	milkPOS	generalPOS	generalCONTROL	contactVOL	contactNEED
HerdSize	rs	1	0.438	0.648	-0.463	0.155	-0.254	-0.237	0.065	0.273	0.135	-0.374	-0.332	0.041	-0.188	0.139
	p	.	0.012	0	0.008	0.398	0.16	0.191	0.724	0.131	0.47	0.038	0.063	0.823	0.302	0.447
	n	32	32	32	32	32	32	32	32	32	31	31	32	32	32	32
dehorned_perc	rs	0.438	1	0.467	-0.396	-0.15	-0.523	-0.362	0.145	0.09	0.318	-0.018	-0.306	-0.249	-0.349	-0.167
	p	0.012	.	0.007	0.025	0.412	0.002	0.042	0.427	0.626	0.081	0.924	0.089	0.169	0.05	0.36
	n	32	32	32	32	32	32	32	32	32	31	31	32	32	32	32
Cows_stockperson	rs	0.648	0.467	1	-0.635	0.022	-0.313	-0.342	0.026	0.039	0.377	-0.355	-0.473	-0.152	-0.538	-0.221
	p	0	0.007	.	0	0.904	0.081	0.056	0.887	0.833	0.037	0.05	0.006	0.407	0.002	0.225
	n	32	32	32	32	32	32	32	32	32	31	31	32	32	32	32
ConCow	rs	-0.463	-0.396	-0.635	1	0.074	0.438	0.4	-0.077	-0.316	-0.141	0.188	0.49	0.319	0.333	0.173
	p	0.008	0.025	0	.	0.686	0.012	0.023	0.676	0.079	0.448	0.312	0.004	0.075	0.063	0.343
	n	32	32	32	32	32	32	32	32	32	31	31	32	32	32	32
VolConCows	rs	0.155	-0.15	0.022	0.074	1	0.624	0.298	0.198	-0.001	-0.097	-0.03	-0.105	0.418	-0.059	0.073
	p	0.398	0.412	0.904	0.686	.	0	0.097	0.277	0.995	0.602	0.873	0.566	0.017	0.75	0.691
	n	32	32	32	32	32	32	32	32	32	31	31	32	32	32	32
VolConDryCows	rs	-0.254	-0.523	-0.313	0.438	0.624	1	0.589	-0.011	-0.184	-0.244	0.172	0.286	0.598	0.181	0.1
	p	0.16	0.002	0.081	0.012	0	.	0	0.953	0.313	0.187	0.354	0.112	0	0.322	0.585
	n	32	32	32	32	32	32	32	32	32	31	31	32	32	32	32
VolConCalves	rs	-0.237	-0.362	-0.342	0.4	0.298	0.589	1	-0.229	-0.122	-0.199	0.253	0.395	0.412	0.27	0.297
	p	0.191	0.042	0.056	0.023	0.097	0	.	0.208	0.505	0.284	0.17	0.025	0.019	0.134	0.099
	n	32	32	32	32	32	32	32	32	32	31	31	32	32	32	32
moveFORCE	rs	0.065	0.145	0.026	-0.077	0.198	-0.011	-0.229	1	-0.069	0.292	0.026	-0.177	-0.29	-0.308	-0.183
	p	0.724	0.427	0.887	0.676	0.277	0.953	0.208	.	0.707	0.11	0.889	0.333	0.107	0.087	0.317
	n	32	32	32	32	32	32	32	32	32	31	31	32	32	32	32
moveMILD	rs	0.273	0.09	0.039	-0.316	-0.001	-0.184	-0.122	-0.069	1	-0.194	0.14	-0.017	-0.056	0.183	0.216
	p	0.131	0.626	0.833	0.079	0.995	0.313	0.505	0.707	.	0.296	0.454	0.925	0.761	0.317	0.234
	n	32	32	32	32	32	32	32	32	32	31	31	32	32	32	32
milkFORCE	rs	0.135	0.318	0.377	-0.141	-0.097	-0.244	-0.199	0.292	-0.194	1	0.105	-0.013	-0.253	-0.423	-0.237
	p	0.47	0.081	0.037	0.448	0.602	0.187	0.284	0.11	0.296	.	0.575	0.944	0.17	0.018	0.199
	n	31	31	31	31	31	31	31	31	31	31	31	31	31	31	31
milkPOS	rs	-0.374	-0.018	-0.355	0.188	-0.03	0.172	0.253	0.026	0.14	0.105	1	0.71	0.049	0.293	0.247
	p	0.038	0.924	0.05	0.312	0.873	0.354	0.17	0.889	0.454	0.575	.	0	0.795	0.11	0.18
	n	31	31	31	31	31	31	31	31	31	31	31	31	31	31	31
generalPOS	rs	-0.332	-0.306	-0.473	0.49	-0.105	0.286	0.395	-0.177	-0.017	-0.013	0.71	1	0.38	0.648	0.423
	p	0.063	0.089	0.006	0.004	0.566	0.112	0.025	0.333	0.925	0.944	0	.	0.032	0	0.016
	n	32	32	32	32	32	32	32	32	32	31	31	32	32	32	32
generalCONTROL	rs	0.041	-0.249	-0.152	0.319	0.418	0.598	0.412	-0.29	-0.056	-0.253	0.049	0.38	1	0.514	0.458
	p	0.823	0.169	0.407	0.075	0.017	0	0.019	0.107	0.761	0.17	0.795	0.032	.	0.003	0.008
	n	32	32	32	32	32	32	32	32	32	31	31	32	32	32	32
contactVOL	rs	-0.188	-0.349	-0.538	0.333	-0.059	0.181	0.27	-0.308	0.183	-0.423	0.293	0.648	0.514	1	0.471
	p	0.302	0.05	0.002	0.063	0.75	0.322	0.134	0.087	0.317	0.018	0.11	0	0.003	.	0.006
	n	32	32	32	32	32	32	32	32	32	31	31	32	32	32	32
contactNEED	rs	0.139	-0.167	-0.221	0.173	0.073	0.1	0.297	-0.183	0.216	-0.237	0.247	0.423	0.458	0.471	1
	p	0.447	0.36	0.225	0.343	0.691	0.585	0.099	0.317	0.234	0.199	0.18	0.016	0.008	0.006	.
	n	32	32	32	32	32	32	32	32	32	31	31	32	32	32	32
