# Supplementary material for: Human and farm influences on dairy cows´ responsiveness towards humans – a cross-sectional study
Source: PLoS One. 2018 Dec 31;13(12):e0209817. doi: 10.1371/journal.pone.0209817 (PMC6312231; doi:10.1371/journal.pone.0209817)
Supplement: S2 Table. Cow behaviour at farm level — (XLSX) [file pone.0209817.s003.xlsx]

## Sheet: Farmlevel cow behaviour
IDFarm	ADmedian	ADtouch	AD100	TTIhigh	RBhigh	QBAmedian
7005	22.5	7.8125	3.125	33.3333	29.5082	0.856398
7007	5	43.2432	0	15.1515	15.1515	-0.485442
7008	0	61.9048	0	26.1905	16.6667	0.0425154
7009	30	11.0577	18.75	28.6408	30.5825	0.247975
7010	10	33.7838	2.7027	36.4865	33.7838	0.559873
7011	45	0	26.25	52.7027	54.0541	1.09832
7012	22.5	8.33333	12.5	30.8824	17.6471	-0.113609
7013	5	39.6226	3.77358	24.5283	9.43396	-0.155306
7014	25	20	6	45.4545	29.5455	0.431337
7015	37.5	8.57143	28.5714	46.7742	45.1613	1.01564
7016	5	35.8974	5.12821	23.0769	23.0769	-0.74461
7017	15	32.5301	14.4578	32.9268	34.1463	0.218963
7018	10	33.3333	9.09091	27.2727	27.2727	-0.694553
7019	5	45.9459	2.7027	28.125	15.625	-0.611742
7020	5	40.625	3.125	28.125	12.9032	-1.11122
7021	45	9.52381	16.6667	53.8462	38.4615	0.985122
7022	70	6.77966	40.113	29.5082	39.1667	0.515893
7023	0	54	2	26	10	0.17253
7024	35	8.69565	10.1449	37.3134	34.3284	0.455426
7025	5	48.2759	3.44828	24.1379	3.44828	-1.2541
7026	20	13.6364	1.51515	43.0769	23.4375	0.159203
7028	15	22.9167	4.16667	31.25	31.25	-0.216851
7029	40	10.6383	14.8936	40.4255	40.4255	0.261082
7030	40	12.6761	15.493	30.9859	19.7183	0.161867
7031	25	22.6415	13.2075	47.1698	43.3962	-0.518931
7032	20	18.5185	11.1111	34.6154	42.3077	0.279496
7033	10	14.2857	0	9.43396	11.3208	-1.10465
7606	5	42.4658	5.47945	11.4286	14.2857	-0.315041
7777	0	70.9677	0	0	6.45161	-1.04867
8003	5	37.7358	3.77358	42	26.5306	-0.494701
8025	30	10.4478	1.49254	19.697	27.6923	-0.257225
8050	12.5	34.0909	6.81818	28.9474	23.6842	0.355472
