# Supplementary material for: Human and farm influences on dairy cows´ responsiveness towards humans – a cross-sectional study
Source: PLoS One. 2018 Dec 31;13(12):e0209817. doi: 10.1371/journal.pone.0209817 (PMC6312231; doi:10.1371/journal.pone.0209817)
Supplement: S3 Table — (XLSX) [file pone.0209817.s004.xlsx]

## Sheet: Farmlevel Stockperson attitudes
IDFarm	moveFORCEmean	moveMILDmean	milkFORCEmean	mildPOSmean	generalPOSmean	generalCONTROLmean	contactVOLmean	contactNEEDmean
7005	2.81111	5.37037	2.68519	5.07778	5.0037	6.12593	6.1	4.75
7007	3.48378	6.02973	2.48649	6.54054	6.13514	5.87568	6.31351	5.10811
7008	4.07083	3.74583	2.00417	6.2375	6.14583	6.06667	6.06667	5
7009	3.53333	6.33333	2.9	6.05	5.13333	5.33333	5.46667	6.16667
7010	3.76667	5.33333	2.66667	5.43333	4.96667	5.66667	5.93333	5.5
7011	2.85	5.85	1.5	5.4	4.15	6.4	5.8	5.5
7012	3.13333	4.86667	2.83333	6.6	6.76667	6.6	6.4	6.16667
7013	4.43333	6.1	3	6.6	6.66667	6.13333	6.2	6
7014	3.5	5.43333	1.83333	5.1	5.13333	5.46667	5.93333	4.5
7015	4.32593	5	2.5	4.81481	4.2963	5.55556	5.98519	4.31481
7016	4.10968	5.1	2.97419	5.73226	5.66129	5.85806	5.80645	3.70968
7017	3.23333	5.76667	1.83333	6	6.13333	5.93333	6.26667	5.83333
7018	3.94815	5.70741	1.39259	6	5.44074	5.57778	6.02963	5.33333
7019	3.33333	6.37037	2.68519	5.5	5.92222	5.72593	6.79259	6.44444
7020	2.94118	4.64118	2	5.58824	6	6	6	6
7021	3.7	5.65	2	5.9	4.15	4.6	4.8	4
7022	4.17647	5.52647	3	5.44412	3.99118	5.50588	4.65882	4.79412
7023	2.9	5.3	2.8	5.5	5.5	5.6	5.8	3.5
7024	4.43333	5.76667	2.5	6.16667	5.46667	5.4	5.66667	5.16667
7025	2.99259	5.66296	2.53704	5.87037	5.74074	6.19259	6.02222	5.37037
7026	1.9	5.3	1	4	6	6.8	6.8	7
7028	3.65	4.85	2.9	6.25	6	4.8	5.8	5.5
7029	3.42	5.74	2.86	6.06	6.3	4.64	5.92	5.3
7030	2.8	6.14	3.86	6.22	6	6	5.96	4.7
7031	5.13333	4.74074	3.54074	4.87037	5.59259	5.68889	5.41481	4.57407
7032	3.11429	4.38571	3.54286	6.35714	5.75714	4.8	5.85714	4.78571
7033	2.5	5.675	1.7	6.575	6.9	6.33333	6.5	6
7606	4.47955	5.22727	3.17045	4.70455	4.27273	6.17273	5.62273	5.51136
7777	3.83333	5.2963	2.03704	6.62963	6.28333	6.18519	6.5	5.97222
8003	3	4.3	3.5	5.5	5	3.6	5.8	5
8025	4.4	7	NA	NA	5.5	3	6.3	5
8050	2.88148	5.77778	1.62963	5.31481	4.81111	5.25926	5.9037	5.12963
