# Supplementary material for: Human and farm influences on dairy cows´ responsiveness towards humans – a cross-sectional study
Source: PLoS One. 2018 Dec 31;13(12):e0209817. doi: 10.1371/journal.pone.0209817 (PMC6312231; doi:10.1371/journal.pone.0209817)
Supplement: S4 Table — (XLSX) [file pone.0209817.s005.xlsx]

## Sheet: farm factors
IDFarm	ProdMethod_cat2	HerdSize	DMY	HornID_cat2	dehorned_perc	CowFP_cat3	FG_cat2	CTfreq_cat4	FeedFix_cat2	RoughageProv_cat2	ConcentrateProv_cat2	SelecDocil_cat2	MlkSys_cat3	HeifHabHuman_cat2	StaffNo	Cows_stockperson	StaffChange_cat3	ConCow_total	ConCow	ConCalves_total	ControlFreq_barn_cat3	IdentCows_cat2	VolConCows	VolConDryCows	VolConCalves
7005	2	82	25.92	2	35	2	1	1	2	1	1	2	1	1	3	27.33	1	290	3.54	30	3	2	43.75	37.5	80
7007	2	48	21.55	2	100	2	2	1	1	2	2	1	2	2	4	12	2	720	15	180	3	1	56.25	50	86.67
7008	2	54	22.17	1	0	3	2	2	1	2	2	1	2	2	3.5	15.43	3	630	11.67	60	3	1	68.75	62.5	80
7009	1	530	30.09	2	100	1	1	4	2	1	1	1	1	2	14	37.86	2	780	1.47	240	3	2	56.25	31.25	100
7010	1	102	26.98	2	100	3	1	4	2	1	1	2	1	2	3	34	1	60	0.59	60	3	1	56.25	31.25	73.33
7011	1	119	36.07	2	100	1	1	4	2	1	1	2	1	1	2	59.5	1	240	2.02	60	3	2	81.25	56.25	73.33
7012	1	147	26.49	2	100	3	1	4	2	1	1	2	2	2	5	29.4	1	720	4.9	180	2	1	50	50	100
7013	1	68	20.93	2	100	3	1	4	2	1	1	2	2	2	3	22.67	1	180	2.65	20	3	2	31.25	31.25	33.33
7014	1	121	31.36	2	100	1	1	3	2	1	1	2	2	1	3	40.33	1	420	3.47	45	1	2	43.75	43.75	46.67
7015	1	105	30.99	2	100	2	1	3	2	1	1	2	2	2	7	15	2	540	5.14	120	2	1	56.25	31.25	40
7016	2	42	20.91	1	0	2	1	2	1	2	1	2	3	1	2	21	2	330	7.86	60	3	1	56.25	75	100
7017	2	110	23.7	2	50	2	1	4	2	2	1	2	2	1	25	4.4	3	2280	20.73	510	3	1	56.25	75	100
7018	2	35	20.57	1	0	2	2	2	1	2	1	2	3	1	5	7	3	60	1.71	40	3	1	56.25	68.75	86.67
7019	2	95	19.44	2	85	1	1	1	2	2	1	1	2	1	5.5	17.27	3	900	9.47	210	2	1	43.75	31.25	60
7020	2	36	18.33	1	0	2	1	3	1	2	2	2	2	1	2	18	2	360	10	60	3	1	56.25	68.75	80
7021	2	55	23.59	2	100	3	1	3	2	2	1	2	2	2	2	27.5	1	270	4.91	20	2	1	31.25	31.25	40
7022	1	445	29.66	2	100	1	2	3	2	1	1	2	1	2	7	63.57	3	1380	3.1	90	3	2	75	31.25	53.33
7023	2	81	25.02	2	55	1	1	1	2	2	1	2	1	1	2	40.5	2	240	2.96	75	3	1	50	62.5	86.67
7024	2	90	22.37	2	92	2	1	3	1	2	2	2	2	2	5	18	2	520	5.78	30	2	2	50	50	80
7025	2	29	24.82	1	0	3	2	3	1	2	2	2	3	1	4	7.25	3	720	24.83	90	3	1	68.75	81.25	100
7026	2	94	22.55	1	0	3	2	3	1	1	1	1	2	2	5	18.8	3	600	6.38	90	3	2	43.75	37.5	86.67
7028	2	68	19.42	1	0	1	1	3	2	1	1	2	2	2	3	22.67	2	360	5.29	120	2	2	50	50	66.67
7029	2	77	23.1	2	90	1	1	3	1	1	1	2	2	2	3	25.67	1	420	5.45	45	3	1	37.5	25	66.67
7030	2	105	25.86	2	80	1	1	3	2	1	1	2	1	2	3	35	1	300	2.86	90	3	2	56.25	50	53.33
7031	2	68	21.02	2	90	3	1	2	2	1	2	2	2	1	3	22.67	3	540	7.94	90	3	1	50	50	86.67
7032	2	30	23.32	2	100	2	1	2	1	1	2	2	2	2	4	7.5	1	160	5.33	15	1	1	31.25	31.25	66.67
7033	2	56	19.89	1	0	3	2	1	1	2	2	2	2	2	7	8	3	960	17.14	120	2	2	50	56.25	100
7606	2	161	23.14	2	30	3	2	3	2	1	1	2	1	2	4.5	35.78	3	960	5.96	240	3	2	62.5	68.75	60
7777	2	31	17.87	1	0	3	2	3	1	2	2	2	2	1	4.5	6.89	3	1010	32.58	30	3	1	56.25	75	93.33
8003	2	59	23.93	2	100	1	1	1	1	2	1	1	3	2	2	29.5	1	360	6.1	180	1	1	12.5	18.75	73.33
8025	2	82	21.07	1	0	2	2	3	1	2	2	2	1	2	3	27.33	2	210	2.56	45	3	2	50	31.25	66.67
8050	2	61	19.18	1	0	3	1	2	2	1	1	1	2	2	5	12.2	3	240	3.93	120	3	1	25	25	60
